# Supplementary material for: A new method to detect loss of heterozygosity using cohort heterozygosity comparisons
Source: BMC Cancer. 2010 May 12;10:195. doi: 10.1186/1471-2407-10-195 (PMC2885361; doi:10.1186/1471-2407-10-195)
Supplement: Additional file 1 — CHC Program. Perl script for automated analysis using the cohort heterozygosity comparison method. [file 1471-2407-10-195-S1.PL]

#!c:\Perl\bin\perl


sub collectData
{

	# Open input file
	print "\t######################\n";
	print "Opening ",$_[0],"\n";
	open(FH,"$_[0]") || die "Can't open: $_[0]\n";
	$i = 0;
        $j = 0;
	@tmp_array=();
	print "Reading and Filtering ",$_[0],", also recording the average number of 'AB' for each SNP ID\n";
	while(<FH>)
	{
        	@line  = split(/\t/,$_);
		$line_size = @line;
        	if($i == 0)
        	{
                	# First line is the file label "Dynamic Model Mapping Analysis"
        	}
        	elsif($i == 1)
        	{
                	# Second line contains label for each column
                	# From here we can calculate the number genotypes used
             		# 9 is the number of constant columns - 7 before the genotypes and 2 after the genotypes
			# the first column is just an number index and is not label but program picks that up
                	$num_geno = $line_size - 9;
                	$prob_geno = 1/$num_geno;
			
			# Pass back to the main program the position of average value in the array
			$_[1] = $num_geno + 6;
			$label_size = $line_size;
        	}
        	elsif($i > 1)
        	{
			if($line_size != $label_size)
			{
				print "Line No: ",$line[0],"\tSNP ID ",$line[1],"\tLabel Size ",$label_size,"\tLine Size ",$line_size,"\n";
			}
                	# Reading file into a 2D array
	
			# Filter out insignificant results - if Het Calc < (1/(number of SNP Values) disregard that SNP ID\
                	if($line[6] > $prob_geno)
                	{
				$tally = 0;
				for($z=0;$z<$line_size;$z++)
				{
					# Read in the genotypes
					# Adding up  the number of 'AB' foreach SNP ID
					if($z >= 6 && $z < $num_geno+6)
					{
						$tmp_array[$j][$z] = $line[$z+1];
						$tally += ($tmp_array[$j][$z] eq 'AB');
					}
					# Read in the calculated number of 'AB' per number of genotypes
					elsif($z == $num_geno+6)
					{
						$tmp_array[$j][$z]=$tally/$num_geno;
					}
					# Read in the Upstream Filename
					elsif($z == $num_geno+7)
					{
						$tmp_array[$j][$z]=$line[$z];
					}
					# Read in the Downstream Filename
					elsif($z == $num_geno+8)
					{
						$tmp_array[$j][$z]=$line[$z];
						chomp($tmp_array[$j][$z]);
					}
					# Read in  the first 6 columns
					elsif($z < 6)
					{
						$tmp_array[$j][$z]=$line[$z+1];
					}
				}
				$j++;
                	}
        	}
        	$i++;
	}

	# Close input file
	close(FH);
	print "Finished obtaining data from ",$_[0],"\n";
	print "\t######################\n\n";
	return @tmp_array;
}


print "\n\n\t\t*******************************\n";
print "\t\t*                             *\n";
print "\t\t*        LOH Program          *\n";
print "\t\t*                             *\n";
print "\t\t*******************************\n\n\n";


# Collect files from command line 
if ( $#ARGV < 3 ) {die "Usage: $0 [Control File] [Case File] [Size of Region of Interest (normally 3)] [Delta Limit (normally 0.5)] \n";}

$RoI_size = $ARGV[2];
$Delta_limit = $ARGV[3];

$debug = 0;

# File format - tab delimited:
# Auto-increment
# SNP ID
# Chromosome
# Cytoband
# Physical position
# db SNM RS ID
# Het Cauc
# Genotype
# '' "
# the number of values will vary not set limit
# '' ''
# Genotype
# Upstream Gene
# Downstream Gene

# the first 6 values will always be there. The number of Genotypes will vary from file to file. The last 2 will be constant.
# To obtain the number of Genotypes for the file count the number of columns and subtract 8.

# Read input files into arrays
@ctrl_array = &collectData($ARGV[0], $ctrl_het_cauc_avg_position);
@case_array = &collectData($ARGV[1], $case_het_cauc_avg_position);

# Checking that the calculated Het Cauc Average value is the same position in the Control and Case array. 
if($ctrl_het_cauc_avg_position != $case_het_cauc_avg_position)
{
	print "The position of the average Het Cauc value in the Control is = ",$ctrl_het_cauc_avg_position,"\n";
	print "The position of the average Het Cauc value in the Case is = ",$case_het_cauc_avg_position,"\n";
	print "The position in the filtered files do not match\n";
	print "Please check the Control and Case files for errors\n";
	print "This program will terminate\n";
	exit;
}

# Checking the size of Control array equals the size of the Case array
$ctrl_size = @ctrl_array;
$case_size = @case_array;
if($ctrl_size != $case_size)
{
	print "Control size after = ",$ctrl_size,"\n";
	print "Case size after = ",$case_size,"\n";
	print "The size of the filtered files do not match\n";
	print "Please check the Control and Case files for errors\n";
	print "This program will terminate\n";
	exit;
}


# Calculating the delta value for each SNP ID
print "Calculating the delta value for each SNP ID\n\n";
for($i=0;$i<$ctrl_size;$i++)
{
	if($ctrl_array[$i][0] eq $case_array[$i][0])
	{
		$delta[$i] = $ctrl_array[$i][$ctrl_het_cauc_avg_position] - $case_array[$i][$case_het_cauc_avg_position];
	}
	else
	{
		print "You are trying to compare two different SNP_ID\n";
		print "From the Control File: ",$ctrl_array[$i][0],"\n";
		print "From the Case File: ",$case_array[$i][0],"\n";
		print "Please check your files\n";
		print "This program will terminate\n";
		exit;
	}
}

# Determining regions of interest
$region_count = 0;
print "Determining regions of interest using the region size of ",$RoI_size,"\n";
print "Using Delta limit value of ",$Delta_limit,"\n\n";
for($i=0;$i<$ctrl_size;$i++)
{
	if(($delta[$i] >= $Delta_limit) || (($delta[$i] < $Delta_limit) && ($case_array[$i][$case_het_cauc_avg_position] == 0)))
	{
		# Used to flag the end of a potential region
		$stop_scan = 0;
		$region_start = $i;
		# Count the number of detla values that are >= $Delta_limit, inside the potential regio
		$delta_count = 0;
		if($delta[$i] >= $Delta_limit)
		{
			$delta_count++;
		}
		# Loop through the sequence until the end of the potential region
		$j = $i+1;
		while($stop_scan == 0)
		{
			# Testing for the negative - when delta is < $Delta_limit and the average case value is not 0
			# This will indicate the end of a region
			if(($delta[$j] < $Delta_limit) && ($case_array[$j][$case_het_cauc_avg_position] != 0))
			{
				$stop_scan = 1;
				$region_stop = $j;
				$i = $j;
			}
			# Count the number of delta values that are >= $Delta_limit, inside the potential region
			if($delta[$j] >= $Delta_limit)
			{
				$delta_count++;
			}
			if($j == $ctrl_size)
			{
				$stop_scan = 1;
				$region_stop = $j;
				$i = $j;
			}
			$j++;
		}
		# If there are at least 3 (unless spefied on the command line) delta values inside the potential region
		# then the region is labelled as a region
		if($delta_count >= $RoI_size)	
		{
			for($x = $region_start;$x < $region_stop;$x++)
			{
				$region[$x] = $region_count;
			}
			$region_count++;
		}
		elsif($delta_count < $RoI_size)
		{
			for($x = $region_start;$x < $region_stop;$x++)
			{
				$region[$x] = 0;
			}
		}
	}
	$region[$i] = 0;
}
# Writing results to output files
# One output will contain all the data - for further investigations
# The other will only contain data from the regions of interest

$num_columns = $case_het_cauc_avg_position + 2;
$num_geno = $case_het_cauc_avg_position - 6;
use integer;
$num_files = ($ctrl_size/50000) + 2;

print "Opening output files\n\n";

$filename1 = "case_final_output.txt";
$filename11 = ">".$filename1;
open(FH1,$filename11) || die "Can't open: $filename1\n";
print "The file ",$filename1," contains Region of Interest data\n";

if($debug > 1)
{
	for($f=1;$f<$num_files;$f++)
	{
		$filehandle = "FH2".$f;
		$filename2 = "raw_output".$f.".txt";
		$filename21 = ">".$filename2;
		open($filehandle,$filename21) || die "Can't open: $filename2\n";
		print "The file ",$filename2," contains raw data only required if further investigation is required\n";
	}
}

if($debug > 2)
{
	for($f=1;$f<$num_files;$f++)
	{
		$filehandle = "FH3".$f;
		$filename3 = "checking_output".$f.".txt";
		$filename31 = ">".$filename3;
		open($filehandle,$filename31) || die "Can't open: $filename3\n";
		print "The file ",$filename3," contains raw data only required to test the accuracy of the program\n";
	}
}
if($debug > 1)
{
	print "Writing to Output Files\n";
}
else
{
	print "Writing to Output File\n";
}

# Creating column headers
print FH1 "Region \t Chromosome \t Cytoband \t Physical Position \t db SNP \t Case Het Cauc Average \t Delta \t Upstream Gene \t Downstream Gene\n";
if($debug > 1)
{
	for($f=1;$f<$num_files;$f++)
	{
		$filehandle = "FH2".$f;
		print $filehandle "Region \t SNP ID \t Chromosome \t Cytoband \t Physical Position \t db SNP \t Case Het Cauc average \t ";
		for($g=0;$g<$num_geno;$g++)
		{
			print $filehandle "Genotype \t ";
		}
		print $filehandle "Delta \t Upstream Gene \t Downstream Gene\n";
	}
}
if($debug > 2)
{
	for($f=1;$f<$num_files;$f++)
	{
		$filehandle = "FH3".$f;
		print $filehandle "Number \t SNP ID \t Region \t Control Het Cauc Average \t Case Het Cauc Average \t  Delta \t Control Het Cauc \t ";
		for($g=0;$g<$num_geno;$g++)
		{        
			print $filehandle "Control Genotype \t ";
		}
		print $filehandle "Case Het Cauc \t ";
		for($g=0;$g<$num_geno - 1;$g++)
		{        
			print $filehandle "Case Genotype \t ";
		}
		print $filehandle "Case Genotype \n ";
	}
}
# Entering in data
for($i=0;$i<$ctrl_size;$i++)
{
	# Only write the region of interest data to a file
	if($region[$i] > 0)
	{
		print FH1 $region[$i],"\t",$case_array[$i][1],"\t",$case_array[$i][2],"\t",$case_array[$i][3],"\t",$case_array[$i][4],"\t",$case_array[$i][$case_het_cauc_avg_position],"\t",$delta[$i],"\t",$case_array[$i][$case_het_cauc_avg_position+1],"\t",$case_array[$i][$case_het_cauc_avg_position+2],"\n";
	}

	if($debug > 1)
	{	
		# Write all data to the raw file
		$file_num = ($i / 50000) + 1;
		$filehandle = "FH2".$file_num;
		print $filehandle $region[$i],"\t";
		for($j=0;$j<$num_columns;$j++)
		{
			print $filehandle $case_array[$i][$j],"\t";
		}
		print $filehandle $case_array[$i][$j],"\n";
	}

	if($debug > 2)
	{	
	# Creating and checking calculations file
		
		$file_num = ($i / 50000) + 1;
		$filehandle = "FH3".$file_num;
			print $filehandle $i,"\t",$case_array[$i][0],"\t",$region[$i],"\t",$ctrl_array[$i][$case_het_cauc_avg_position],"\t",$case_array[$i][$case_het_cauc_avg_position],"\t",$delta[$i],"\t";
		for($g=5;$g<$num_geno+6;$g++)
		{        
			print $filehandle $ctrl_array[$i][$g],"\t"; 
		}
		for($g=5;$g<$num_geno + 5;$g++)
		{        
			print $filehandle $case_array[$i][$g],"\t"; 
		}
		print $filehandle $case_array[$i][$g],"\n ";
	}
}
close(FH1);

if($debug > 1)
{
	for($f=1;$f<$num_files;$f++)
	{
		$filehandle = "FH2".$f;
		close($filehandle);
	}
}

if($debug > 2)
{
	for($f=1;$f<$num_files;$f++)
	{
		$filehandle = "FH3".$f;
		close($filehandle);
	}
}

print "\n\n\t\t\tLOH Program is completed\n";
print "\t\t*************************************\n\n\n";
