# Supplementary material for: A new method to detect loss of heterozygosity using cohort heterozygosity comparisons
Source: BMC Cancer. 2010 May 12;10:195. doi: 10.1186/1471-2407-10-195 (PMC2885361; doi:10.1186/1471-2407-10-195)
Supplement: Additional file 2 — Instructions for use of CHC Program. Text File containing instructions for the use of the CHC Program. [file 1471-2407-10-195-S2.TXT]

Download chc-windows-v2.pl file from supplementary data and place in an easily accessible root directory.

Ensure that ActivePerl is installed on your computer.


Using GTYPE or any applicable software generate case and control files in tab-delimited text format with the following columns:

1/Probe ID
2/Chromosome
3/Cytoband
4/Physical location
5/
dbSNP ID
6/Heterzygosity frequency for applicable population
7-n/Genotype calls
n+1/Upstream Gene
n+2/Downstream Gene

Place these files into the same directory as the chc perl script.

Open dos prompt and navigate to chc directory.

Execute chc perl script in command line followed 'case file name' 'control file name' 'delta threshold' 'CPT'

For example, using the CLL example case and control files, with a delta threshold of 0.4 and a CPT=5 the command would be as follows

chc-windows-v2.pl ExampleCaseData.txt ExampleControlData.txt 0.4 5

This will produce an output file with all inferred LOH regions, including all SNPs within each region and their associated annotations. 
